# Supplementary material for: Chemokine Receptor Profile of Circulating Leukocyte Subsets in Response to Acute High-Intensity Interval Training
Source: Biomolecules. 2026 Feb 7;16(2):263. doi: 10.3390/biom16020263 (PMC12937720; doi:10.3390/biom16020263)
Supplement: Supplementary file 1 [file biomolecules-16-00263-s001.zip]

Archive with 3 entries (3 files):
- MFI_Populations_supplementary data S1.xlsx
- Supplementary Figures.pdf
- supplementary tables.pdf
