# Supplementary material for: Chemokine Receptor Profile of Circulating Leukocyte Subsets in Response to Acute High-Intensity Interval Training
Source: Biomolecules. 2026 Feb 7;16(2):263. doi: 10.3390/biom16020263 (PMC12937720; doi:10.3390/biom16020263)
Supplement: Supplementary file 1 [file biomolecules-16-00263-s001.zip › MFI_Populations_supplementary data S1.xlsx]

## Sheet: MFI
Supplementary data S1. MFI values underlying the FlowSOM heatmaps
	NK CELLS
		CX3CR1 BB515-A	CXCR6 BB700-A	CXCR4 APC-A	CCR2 BV421-A	CCR5 BV605-A	CXCR2 RY586-A	CD56 PE-CF594-A
	Pop1	792	447	267	592	330	744	937
	Pop2	0	550	233	575	500	507	1023
	Pop3	669	509	239	548	481	0	1023
	Pop4	764	392	650	994	751	693	809
	Pop5	804	411	197	0	277	718	927
	CD4 T CELLS
		CX3CR1	CXCR6	CCR7	CXCR4	CCR2	CCR5	CXCR2	CD28
	Pop1	0	421	520	242	0	485	569	890
	Pop2	0	326	807	688	0	0	533	846
	Pop3	591	369	772	673	0	34	553	850
	Pop4	604	468.5	479	567	724	688	611	895
	Pop5	663	373	383	451	0	616	588	850
	Pop6	792	352	322	535	0	619	645	0
	Υδ T CELLS
		CX3CR1 BB515-A	CXCR6 BB700-A	CXCR4 APC-A	CCR2 BV421-A	CCR5 BV605-A	CXCR2 RY586-A	CD56 PE-CF594-A
	Pop1	0	531	626	648	788	590	639
	Pop2	701	472	643	637	738	616	662
	Pop3	691	500	625	651	764	599	0
	Pop4	0	570	610	677	811	582	0
	Pop5	778	348	632	607	0	652	678
	MONOCYTES
		CX3CR1 BB515-A	CXCR6 BB700-A	CXCR4 APC-A	CCR2 BV421-A	CCR5 BV605-A	CD16 BV650-A	CD14 BV711-A	CXCR2 RY586-A
	Pop1	837	593	607	0	517	622	999	650
	Pop2	842	575	646	968	606	624	1008	709
	Pop3	851	533	0	881	594	708	1001	623
	Pop4	844	527	612	918	599	638	1006	0
	Pop5	876	494	78	0	539	1023	830	0
	Pop6	870	460	0	802	571	1023	860	0
